# Supplementary material for: Quasi Similar Routes of NO2 and NO Sensing by Nanocrystalline WO3: Evidence by In Situ DRIFT Spectroscopy
Source: Sensors (Basel). 2019 Aug 3;19(15):3405. doi: 10.3390/s19153405 (PMC6696453; doi:10.3390/s19153405)
Supplement: Supplementary file 1 [file sensors-19-03405-s001.zip]

Archive with 7 entries (6 files):
- sensors-566305-suppl/
- sensors-566305-suppl/Fig S1.tif
- sensors-566305-suppl/Fig S2.tif
- sensors-566305-suppl/Fig S3.tif
- sensors-566305-suppl/Fig S4.tif
- sensors-566305-suppl/Fig S5.tif
- sensors-566305-suppl/Fig S6.tif
